# Supplementary material for: Long-Term Consequence of Non-neurotropic H3N2 Influenza A Virus Infection for the Progression of Alzheimer’s Disease Symptoms
Source: Front Cell Neurosci. 2021 Apr 28;15:643650. doi: 10.3389/fncel.2021.643650 (PMC8113629; doi:10.3389/fncel.2021.643650)
Supplement: Supplementary file 1 [file Table_1.XLSX]

## Sheet: Figure 2A
Comparisons with number of slices
Number of families	1
Number of comparisons per family	6
Alpha	0.05
Post hoc Fisher's LSD	Mean Diff.	95.00% CI of diff.	Below threshold?	Summary	Individual P Value
PBS:WT vs. PBS:APP/PS1	-31.05	-44.31 to -17.79	Yes	****	<0.0001
PBS:WT vs. H3N2:WT	3.985	-9.277 to 17.25	No	ns	0.5496
PBS:APP/PS1 vs. H3N2:APP/PS1	-4.744	-18.01 to 8.519	No	ns	0.4767
H3N2:WT vs. H3N2:APP/PS1	-39.78	-53.04 to -26.51	Yes	****	<0.0001
Test details	Mean 1	Mean 2	Mean Diff.	SE of diff.	N1	N2
PBS:WT vs. PBS:APP/PS1	100	131.1	-31.05	6.62	15	15
PBS:WT vs. H3N2:WT	100	96.02	3.985	6.62	15	15
PBS:APP/PS1 vs. H3N2:APP/PS1	131.1	135.8	-4.744	6.62	15	15
H3N2:WT vs. H3N2:APP/PS1	96.02	135.8	-39.78	6.62	15	15
Comparisons with number of animals
Number of families	1
Number of comparisons per family	6
Alpha	0.05
Post hoc Fisher's LSD	Mean Diff.	95.00% CI of diff.	Below threshold?	Summary	Individual P Value
PBS:WT vs. PBS:APP/PS1	-31.05	-59.98 to -2.115	Yes	*	0.0384
PBS:WT vs. H3N2:WT	3.985	-24.95 to 32.92	No	ns	0.7589
PBS:APP/PS1 vs. H3N2:APP/PS1	-4.744	-33.68 to 24.19	No	ns	0.7152
H3N2:WT vs. H3N2:APP/PS1	-39.78	-68.71 to -10.84	Yes	*	0.0132
Test details	Mean 1	Mean 2	Mean Diff.	SE of diff.	N1	N2
PBS:WT vs. PBS:APP/PS1	100	131.1	-31.05	12.55	3	3
PBS:WT vs. H3N2:WT	100	96.02	3.985	12.55	3	3
PBS:APP/PS1 vs. H3N2:APP/PS1	131.1	135.8	-4.744	12.55	3	3
H3N2:WT vs. H3N2:APP/PS1	96.02	135.8	-39.78	12.55	3	3

## Sheet: Figure 2B
Comparisons with number of slices involving randomly selected 30 analyzed microglia (5 sections per animal - 6 randomly selected microglia per section - in total 90 analyzed microglia per animal)
Number of families	1
Number of comparisons per family	6
Alpha	0.05
Post hoc Fisher's LSD	Mean Diff.	95.00% CI of diff.	Below threshold?	Summary	Individual P Value
PBS:WT vs. PBS:APP/PS1	0.1444	-0.5841 to 0.8730	No	ns	0.6928
PBS:WT vs. H3N2:WT	-0.1333	-0.8619 to 0.5953	No	ns	0.7153
PBS:APP/PS1 vs. H3N2:APP/PS1	1.083	0.3548 to 1.812	Yes	**	0.0043		2.979	56
H3N2:WT vs. H3N2:APP/PS1	1.361	0.6325 to 2.090	Yes	***	0.0004		0.3971	56
							3.742	56
Test details	Mean 1	Mean 2	Mean Diff.	SE of diff.	N1	N2
PBS:WT vs. PBS:APP/PS1	11.71	11.57	0.1444	0.3637	15	15
PBS:WT vs. H3N2:WT	11.71	11.84	-0.1333	0.3637	15	15
PBS:APP/PS1 vs. H3N2:APP/PS1	11.57	10.48	1.083	0.3637	15	15
H3N2:WT vs. H3N2:APP/PS1	11.84	10.48	1.361	0.3637	15	15

## Sheet: Figure 2E
Comparisons with number of slices			Comparisons with number of animals
Table Analyzed	Congo Red		Table Analyzed	Congo Red staining
Column B	APP/PS1-H3N2		Column B	APP/PS1-H3N2
vs.	vs.		vs.	vs.
Column A	APP/PS1-PBS		Column A	APP/PS1-PBS
Unpaired t test			Unpaired t test
P value	<0.0001		P value	0.0441
P value summary	****		P value summary	*
Significantly different (P < 0.05)?	Yes		Significantly different (P < 0.05)?	Yes
One- or two-tailed P value?	Two-tailed		One- or two-tailed P value?	Two-tailed
t, df	t=6.079, df=28		t, df	t=2.901, df=4
How big is the difference?			How big is the difference?
Mean of column A	0.1083		Mean of column A	0.1083
Mean of column B	0.3887		Mean of column B	0.3887
Difference between means (B - A) ± SEM	0.2805 ± 0.04613		Difference between means (B - A) ± SEM	0.2805 ± 0.09667
95% confidence interval	0.1860 to 0.3750		95% confidence interval	0.01206 to 0.5489
R squared (eta squared)	0.569		R squared (eta squared)	0.6779
Data analyzed			Data analyzed
Sample size, column A	15		Sample size, column A	3
Sample size, column B	15		Sample size, column B	3

## Sheet: Figure 3A
Comparisons with number of slices
Number of families	1
Number of comparisons per family	6
Alpha	0.05
Post hoc Fisher's LSD	Mean Diff.	95.00% CI of diff.	Below threshold?	Summary	Individual P Value
PBS:WT vs. PBS:APP/PS1	6.45	-5.187 to 18.09	No	ns	0.2721
PBS:WT vs. H3N2:WT	-0.2396	-11.88 to 11.40	No	ns	0.9673
PBS:APP/PS1 vs. H3N2:APP/PS1	-10.57	-21.45 to 0.3197	No	ns	0.0569
H3N2:WT vs. H3N2:APP/PS1	-3.876	-14.76 to 7.009	No	ns	0.4791
Test details	Mean 1	Mean 2	Mean Diff.	SE of diff.	N1	N2	t	DF
PBS:WT vs. PBS:APP/PS1	100	93.55	6.45	5.819	15	15	1.108	61
PBS:WT vs. H3N2:WT	100	100.2	-0.2396	5.819	15	15	0.04117	61
PBS:APP/PS1 vs. H3N2:APP/PS1	93.55	104.1	-10.57	5.444	15	20	1.941	61
H3N2:WT vs. H3N2:APP/PS1	100.2	104.1	-3.876	5.444	15	20	0.7121	61

## Sheet: Figure 3C
Comparisons with number of dendrites
Number of families	1
Number of comparisons per family	6
Alpha	0.05
Post hoc Fisher's LSD	Mean Diff.	95.00% CI of diff.	Below threshold?	Summary	Individual P Value
PBS:WT vs. PBS:APP/PS1	0.02321	-0.08083 to 0.1273	No	ns	0.6594
PBS:WT vs. H3N2:WT	-0.07372	-0.1778 to 0.03032	No	ns	0.1631
PBS:APP/PS1 vs. H3N2:APP/PS1	0.2696	0.1655 to 0.3736	Yes	****	<0.0001
H3N2:WT vs. H3N2:APP/PS1	0.3665	0.2625 to 0.4706	Yes	****	<0.0001
Test details	Mean 1	Mean 2	Mean Diff.	SE of diff.	N1	N2	t	DF
PBS:WT vs. PBS:APP/PS1	1.643	1.619	0.02321	0.05253	30	30	0.4419	116
PBS:WT vs. H3N2:WT	1.643	1.716	-0.07372	0.05253	30	30	1.403	116
PBS:APP/PS1 vs. H3N2:APP/PS1	1.619	1.35	0.2696	0.05253	30	30	5.132	116
H3N2:WT vs. H3N2:APP/PS1	1.716	1.35	0.3665	0.05253	30	30	6.977	116
Comparisons with number of animals
Number of families	1
Number of comparisons per family	6
Alpha	0.05
Post hoc Fisher's LSD	Mean Diff.	95.00% CI of diff.	Below threshold?	Summary	Individual P Value
PBS:WT vs. PBS:APP/PS1	0.02321	-0.09673 to 0.1432	No	ns	0.6672
PBS:WT vs. H3N2:WT	-0.07372	-0.1937 to 0.04621	No	ns	0.1941
PBS:APP/PS1 vs. H3N2:APP/PS1	0.2696	0.1496 to 0.3895	Yes	***	0.0008
H3N2:WT vs. H3N2:APP/PS1	0.3665	0.2466 to 0.4865	Yes	***	0.0001
Test details	Mean 1	Mean 2	Mean Diff.	SE of diff.	N1	N2	t	DF
PBS:WT vs. PBS:APP/PS1	1.643	1.619	0.02321	0.05201	3	3	0.4463	8
PBS:WT vs. H3N2:WT	1.643	1.716	-0.07372	0.05201	3	3	1.417	8
PBS:APP/PS1 vs. H3N2:APP/PS1	1.619	1.35	0.2696	0.05201	3	3	5.183	8
H3N2:WT vs. H3N2:APP/PS1	1.716	1.35	0.3665	0.05201	3	3	7.047	8

## Sheet: Figure 3D
Comparisons with number of dendrites
Number of families	1
Number of comparisons per family	6
Alpha	0.05
Post hoc Fisher's LSD	Mean Diff.	95.00% CI of diff.	Below threshold?	Summary	Individual P Value
PBS:WT vs. PBS:APP/PS1	0.02646	-0.07413 to 0.1270	No	ns	0.6034
PBS:WT vs. H3N2:WT	-0.01501	-0.1156 to 0.08558	No	ns	0.7681
PBS:APP/PS1 vs. H3N2:APP/PS1	0.2215	0.1209 to 0.3221	Yes	****	<0.0001
H3N2:WT vs. H3N2:APP/PS1	0.263	0.1624 to 0.3636	Yes	****	<0.0001
Test details	Mean 1	Mean 2	Mean Diff.	SE of diff.	N1	N2	t	DF
PBS:WT vs. PBS:APP/PS1	1.586	1.559	0.02646	0.05078	30	30	0.521	116
PBS:WT vs. H3N2:WT	1.586	1.601	-0.01501	0.05078	30	30	0.2955	116
PBS:APP/PS1 vs. H3N2:APP/PS1	1.559	1.338	0.2215	0.05078	30	30	4.362	116
H3N2:WT vs. H3N2:APP/PS1	1.601	1.338	0.263	0.05078	30	30	5.178	116
Comparisons with number of animals
Number of families	1
Number of comparisons per family	6
Alpha	0.05
Post hoc Fisher's LSD	Mean Diff.	95.00% CI of diff.	Below threshold?	Summary	Individual P Value
PBS:WT vs. PBS:APP/PS1	0.02646	-0.06725 to 0.1202	No	ns	0.5333
PBS:WT vs. H3N2:WT	-0.01501	-0.1087 to 0.07870	No	ns	0.7215
PBS:APP/PS1 vs. H3N2:APP/PS1	0.2215	0.1278 to 0.3152	Yes	***	0.0006
H3N2:WT vs. H3N2:APP/PS1	0.263	0.1693 to 0.3567	Yes	***	0.0002
Test details	Mean 1	Mean 2	Mean Diff.	SE of diff.	N1	N2	t	DF
PBS:WT vs. PBS:APP/PS1	1.586	1.559	0.02646	0.04064	3	3	0.651	8
PBS:WT vs. H3N2:WT	1.586	1.601	-0.01501	0.04064	3	3	0.3693	8
PBS:APP/PS1 vs. H3N2:APP/PS1	1.559	1.338	0.2215	0.04064	3	3	5.451	8
H3N2:WT vs. H3N2:APP/PS1	1.601	1.338	0.263	0.04064	3	3	6.471	8

## Sheet: Figure 4A
Within each row, compare columns (simple effects within rows)
Number of families	7
Number of comparisons per family	6
Alpha	0.05
Post hoc Fisher's LSD	Mean Diff.	95.00% CI of diff.	Below threshold?	Summary	Individual P Value
100
WT-PBS vs. WT-H3N2	0.008687	-1.331 to 1.349	No	ns	0.989
WT-PBS vs. APP/PS1-PBS	-0.6455	-1.416 to 0.1248	No	ns	0.0953
WT-H3N2 vs. APP/PS1-H3N2	-0.4332	-1.748 to 0.8818	No	ns	0.4861
APP/PS1-PBS vs. APP/PS1-H3N2	0.221	-0.4812 to 0.9231	No	ns	0.5204
200
WT-PBS vs. WT-H3N2	-0.5466	-2.743 to 1.650	No	ns	0.6054
WT-PBS vs. APP/PS1-PBS	-1.235	-3.017 to 0.5464	No	ns	0.1633
WT-H3N2 vs. APP/PS1-H3N2	-0.2281	-2.274 to 1.818	No	ns	0.8146
APP/PS1-PBS vs. APP/PS1-H3N2	0.4608	-1.097 to 2.019	No	ns	0.5454
300
WT-PBS vs. WT-H3N2	-0.1426	-2.318 to 2.032	No	ns	0.8918
WT-PBS vs. APP/PS1-PBS	-0.3745	-2.239 to 1.490	No	ns	0.6786
WT-H3N2 vs. APP/PS1-H3N2	-0.08248	-1.992 to 1.827	No	ns	0.9276
APP/PS1-PBS vs. APP/PS1-H3N2	0.1494	-1.350 to 1.648	No	ns	0.8378
400
WT-PBS vs. WT-H3N2	0.1479	-2.005 to 2.301	No	ns	0.8868
WT-PBS vs. APP/PS1-PBS	-0.04636	-1.941 to 1.848	No	ns	0.9596
WT-H3N2 vs. APP/PS1-H3N2	-0.09026	-1.938 to 1.758	No	ns	0.9184
APP/PS1-PBS vs. APP/PS1-H3N2	0.104	-1.389 to 1.597	No	ns	0.8863
500
WT-PBS vs. WT-H3N2	0.4643	-1.611 to 2.540	No	ns	0.6439
WT-PBS vs. APP/PS1-PBS	0.06	-1.789 to 1.909	No	ns	0.9464
WT-H3N2 vs. APP/PS1-H3N2	-0.242	-2.021 to 1.537	No	ns	0.7763
APP/PS1-PBS vs. APP/PS1-H3N2	0.1624	-1.308 to 1.632	No	ns	0.8207
600
WT-PBS vs. WT-H3N2	0.5465	-1.502 to 2.595	No	ns	0.582
WT-PBS vs. APP/PS1-PBS	0.08	-1.790 to 1.950	No	ns	0.9294
WT-H3N2 vs. APP/PS1-H3N2	-0.2071	-1.933 to 1.519	No	ns	0.8023
APP/PS1-PBS vs. APP/PS1-H3N2	0.2594	-1.217 to 1.736	No	ns	0.7187
700
WT-PBS vs. WT-H3N2	0.6216	-1.419 to 2.662	No	ns	0.5303
WT-PBS vs. APP/PS1-PBS	0.1355	-1.749 to 2.020	No	ns	0.8819
WT-H3N2 vs. APP/PS1-H3N2	-0.1443	-1.880 to 1.591	No	ns	0.8624
APP/PS1-PBS vs. APP/PS1-H3N2	0.3419	-1.180 to 1.864	No	ns	0.6453
Test details	Mean 1	Mean 2	Mean Diff.	SE of diff.	N1	N2	t	DF
100
WT-PBS vs. WT-H3N2	-1.129	-1.138	0.008687	0.6188	11	9	0.01404	12.69
WT-PBS vs. APP/PS1-PBS	-1.129	-0.4836	-0.6455	0.3666	11	11	1.761	17.98
WT-H3N2 vs. APP/PS1-H3N2	-1.138	-0.7046	-0.4332	0.6025	9	13	0.719	11.81
APP/PS1-PBS vs. APP/PS1-H3N2	-0.4836	-0.7046	0.221	0.3383	11	13	0.6533	21.64
200
WT-PBS vs. WT-H3N2	-3.675	-3.129	-0.5466	1.037	11	9	0.5268	16.26
WT-PBS vs. APP/PS1-PBS	-3.675	-2.44	-1.235	0.8528	11	11	1.449	19.48
WT-H3N2 vs. APP/PS1-H3N2	-3.129	-2.901	-0.2281	0.9547	9	13	0.2389	14.1
APP/PS1-PBS vs. APP/PS1-H3N2	-2.44	-2.901	0.4608	0.7499	11	13	0.6144	21.35
300
WT-PBS vs. WT-H3N2	-4.778	-4.636	-0.1426	1.033	11	9	0.138	17.52
WT-PBS vs. APP/PS1-PBS	-4.778	-4.404	-0.3745	0.8896	11	11	0.421	18.58
WT-H3N2 vs. APP/PS1-H3N2	-4.636	-4.553	-0.08248	0.8924	9	13	0.09242	14.38
APP/PS1-PBS vs. APP/PS1-H3N2	-4.404	-4.553	0.1494	0.7213	11	13	0.2072	21.22
400
WT-PBS vs. WT-H3N2	-5.505	-5.653	0.1479	1.024	11	9	0.1444	17.84
WT-PBS vs. APP/PS1-PBS	-5.505	-5.459	-0.04636	0.9027	11	11	0.05136	18.26
WT-H3N2 vs. APP/PS1-H3N2	-5.653	-5.563	-0.09026	0.8663	9	13	0.1042	14.88
APP/PS1-PBS vs. APP/PS1-H3N2	-5.459	-5.563	0.104	0.7184	11	13	0.1447	21.29
500
WT-PBS vs. WT-H3N2	-5.895	-6.359	0.4643	0.9875	11	9	0.4702	17.93
WT-PBS vs. APP/PS1-PBS	-5.895	-5.955	0.06	0.8808	11	11	0.06812	18.17
WT-H3N2 vs. APP/PS1-H3N2	-6.359	-6.117	-0.242	0.837	9	13	0.2891	15.54
APP/PS1-PBS vs. APP/PS1-H3N2	-5.955	-6.117	0.1624	0.7079	11	13	0.2294	21.53
600
WT-PBS vs. WT-H3N2	-6.179	-6.726	0.5465	0.9749	11	9	0.5605	17.99
WT-PBS vs. APP/PS1-PBS	-6.179	-6.259	0.08	0.8911	11	11	0.08977	18.3
WT-H3N2 vs. APP/PS1-H3N2	-6.726	-6.518	-0.2071	0.8133	9	13	0.2546	15.77
APP/PS1-PBS vs. APP/PS1-H3N2	-6.259	-6.518	0.2594	0.7107	11	13	0.365	21.27
700
WT-PBS vs. WT-H3N2	-6.317	-6.939	0.6216	0.9714	11	9	0.6399	17.99
WT-PBS vs. APP/PS1-PBS	-6.317	-6.453	0.1355	0.8993	11	11	0.1506	18.66
WT-H3N2 vs. APP/PS1-H3N2	-6.939	-6.795	-0.1443	0.819	9	13	0.1762	16.07
APP/PS1-PBS vs. APP/PS1-H3N2	-6.453	-6.795	0.3419	0.7321	11	13	0.467	21.18

## Sheet: Figure 4B
Within each row, compare columns (simple effects within rows)
Number of families	6
Number of comparisons per family	6
Alpha	0.05
Post hoc Fisher's LSD	Mean Diff.	95.00% CI of diff.	Below threshold?	Summary	Adjusted P Value
10
WT-PBS vs. WT-H3N2	-20.44	-48.28 to 7.408	No	ns	0.1845
WT-PBS vs. APP/PS1-PBS	-13.24	-69.00 to 42.52	No	ns	0.8803
WT-H3N2 vs. APP/PS1-H3N2	13.52	-16.82 to 43.86	No	ns	0.5924
APP/PS1-PBS vs. APP/PS1-H3N2	6.319	-50.13 to 62.77	No	ns	0.9859
20
WT-PBS vs. WT-H3N2	-13.47	-44.71 to 17.77	No	ns	0.5756
WT-PBS vs. APP/PS1-PBS	-22.45	-100.0 to 55.10	No	ns	0.7987
WT-H3N2 vs. APP/PS1-H3N2	-2.094	-40.80 to 36.61	No	ns	0.9987
APP/PS1-PBS vs. APP/PS1-H3N2	6.889	-72.19 to 85.97	No	ns	0.9933
40
WT-PBS vs. WT-H3N2	-21.23	-62.58 to 20.12	No	ns	0.4399
WT-PBS vs. APP/PS1-PBS	-23.28	-94.77 to 48.22	No	ns	0.7468
WT-H3N2 vs. APP/PS1-H3N2	16.59	-25.31 to 58.49	No	ns	0.6499
APP/PS1-PBS vs. APP/PS1-H3N2	18.64	-53.06 to 90.34	No	ns	0.8524
60
WT-PBS vs. WT-H3N2	-17.84	-56.35 to 20.66	No	ns	0.5401
WT-PBS vs. APP/PS1-PBS	-17.61	-78.31 to 43.10	No	ns	0.8139
WT-H3N2 vs. APP/PS1-H3N2	18.08	-18.79 to 54.95	No	ns	0.4748
APP/PS1-PBS vs. APP/PS1-H3N2	17.84	-42.22 to 77.90	No	ns	0.794
80
WT-PBS vs. WT-H3N2	-22.72	-58.09 to 12.65	No	ns	0.2426
WT-PBS vs. APP/PS1-PBS	-13.75	-71.64 to 44.15	No	ns	0.8726
WT-H3N2 vs. APP/PS1-H3N2	17.46	-18.54 to 53.46	No	ns	0.4823
APP/PS1-PBS vs. APP/PS1-H3N2	8.487	-49.71 to 66.69	No	ns	0.9674
100
WT-PBS vs. WT-H3N2	-19.57	-42.80 to 3.656	No	ns	0.1032
WT-PBS vs. APP/PS1-PBS	-6.588	-36.89 to 23.71	No	ns	0.9022
WT-H3N2 vs. APP/PS1-H3N2	17.98	-6.045 to 42.01	No	ns	0.1712
APP/PS1-PBS vs. APP/PS1-H3N2	4.999	-25.84 to 35.84	No	ns	0.9601
Test details	Mean 1	Mean 2	Mean Diff.	SE of diff.	N1	N2	q	DF
10
WT-PBS vs. WT-H3N2	120.1	140.6	-20.44	9.388	10	8	3.079	12.07
WT-PBS vs. APP/PS1-PBS	120.1	133.4	-13.24	17.98	10	9	1.041	9.317
WT-H3N2 vs. APP/PS1-H3N2	140.6	127	13.52	10.63	8	13	1.799	16.37
APP/PS1-PBS vs. APP/PS1-H3N2	133.4	127	6.319	18.66	9	13	0.4788	10.67
20
WT-PBS vs. WT-H3N2	137.2	150.6	-13.47	10.26	10	8	1.856	10.29
WT-PBS vs. APP/PS1-PBS	137.2	159.6	-22.45	24.58	10	9	1.292	8.558
WT-H3N2 vs. APP/PS1-H3N2	150.6	152.7	-2.094	13.73	8	13	0.2157	18.46
APP/PS1-PBS vs. APP/PS1-H3N2	159.6	152.7	6.889	26.22	9	13	0.3716	10.86
40
WT-PBS vs. WT-H3N2	140.7	161.9	-21.23	13.61	10	8	2.206	10.42
WT-PBS vs. APP/PS1-PBS	140.7	164	-23.28	23	10	9	1.431	9.199
WT-H3N2 vs. APP/PS1-H3N2	161.9	145.3	16.59	14.05	8	13	1.67	11.65
APP/PS1-PBS vs. APP/PS1-H3N2	164	145.3	18.64	23.27	9	13	1.133	9.611
60
WT-PBS vs. WT-H3N2	138.6	156.4	-17.84	13.04	10	8	1.935	12.47
WT-PBS vs. APP/PS1-PBS	138.6	156.2	-17.61	19.95	10	9	1.248	10.32
WT-H3N2 vs. APP/PS1-H3N2	156.4	138.3	18.08	12.1	8	13	2.113	10.23
APP/PS1-PBS vs. APP/PS1-H3N2	156.2	138.3	17.84	19.35	9	13	1.304	9.257
80
WT-PBS vs. WT-H3N2	127.9	150.6	-22.72	10.97	10	8	2.93	7.761
WT-PBS vs. APP/PS1-PBS	127.9	141.6	-13.75	18.23	10	9	1.066	8.303
WT-H3N2 vs. APP/PS1-H3N2	150.6	133.1	17.46	11.79	8	13	2.095	10.1
APP/PS1-PBS vs. APP/PS1-H3N2	141.6	133.1	8.487	18.74	9	13	0.6406	9.23
100
WT-PBS vs. WT-H3N2	124.9	144.5	-19.57	7.352	10	8	3.765	8.502
WT-PBS vs. APP/PS1-PBS	124.9	131.5	-6.588	9.693	10	9	0.9612	8.942
WT-H3N2 vs. APP/PS1-H3N2	144.5	126.5	17.98	8.053	8	13	3.158	11.62
APP/PS1-PBS vs. APP/PS1-H3N2	131.5	126.5	4.999	10.23	9	13	0.6907	10.91

## Sheet: Figure 4C
Within each row, compare columns (simple effects within rows)
Number of families	60
Number of comparisons per family	6
Alpha	0.05
Post hoc Fisher's LSD	Mean Diff.	95.00% CI of diff.	Below threshold?	Summary	Individual P Value
21
WT-PBS vs. WT-H3N2	-0.3684	-1.144 to 0.4074	No	ns	0.3156
WT-PBS vs. APP/PS1-PBS	-0.1169	-0.9392 to 0.7053	No	ns	0.7626
WT-H3N2 vs. APP/PS1-H3N2	0.6503	-0.08348 to 1.384	No	ns	0.0743
APP/PS1-PBS vs. APP/PS1-H3N2	0.3988	-0.3763 to 1.174	No	ns	0.2742
22
WT-PBS vs. WT-H3N2	-0.2634	-0.9681 to 0.4412	No	ns	0.433
WT-PBS vs. APP/PS1-PBS	0.04048	-0.6223 to 0.7033	No	ns	0.8985
WT-H3N2 vs. APP/PS1-H3N2	0.6341	0.01885 to 1.249	Yes	*	0.0449
APP/PS1-PBS vs. APP/PS1-H3N2	0.3302	-0.2179 to 0.8784	No	ns	0.2087
23
WT-PBS vs. WT-H3N2	-0.2973	-0.9919 to 0.3974	No	ns	0.3737
WT-PBS vs. APP/PS1-PBS	0.1231	-0.5426 to 0.7889	No	ns	0.7001
WT-H3N2 vs. APP/PS1-H3N2	0.7465	0.1846 to 1.308	Yes	*	0.016
APP/PS1-PBS vs. APP/PS1-H3N2	0.3261	-0.1797 to 0.8319	No	ns	0.1813
24
WT-PBS vs. WT-H3N2	-0.3088	-0.9898 to 0.3723	No	ns	0.3473
WT-PBS vs. APP/PS1-PBS	0.1265	-0.5494 to 0.8025	No	ns	0.6966
WT-H3N2 vs. APP/PS1-H3N2	0.7828	0.2551 to 1.311	Yes	**	0.0093
APP/PS1-PBS vs. APP/PS1-H3N2	0.3476	-0.1612 to 0.8563	No	ns	0.1593
25
WT-PBS vs. WT-H3N2	-0.2918	-0.9562 to 0.3727	No	ns	0.3623
WT-PBS vs. APP/PS1-PBS	0.06919	-0.5534 to 0.6918	No	ns	0.8156
WT-H3N2 vs. APP/PS1-H3N2	0.7506	0.2523 to 1.249	Yes	**	0.0086
APP/PS1-PBS vs. APP/PS1-H3N2	0.3897	-0.02226 to 0.8016	No	ns	0.0615
26
WT-PBS vs. WT-H3N2	-0.2471	-0.9125 to 0.4182	No	ns	0.4388
WT-PBS vs. APP/PS1-PBS	0.06203	-0.5198 to 0.6439	No	ns	0.8224
WT-H3N2 vs. APP/PS1-H3N2	0.7415	0.2136 to 1.269	Yes	*	0.0121
APP/PS1-PBS vs. APP/PS1-H3N2	0.4323	0.06095 to 0.8037	Yes	*	0.026
27
WT-PBS vs. WT-H3N2	-0.2627	-0.8925 to 0.3672	No	ns	0.386
WT-PBS vs. APP/PS1-PBS	0.07669	-0.4894 to 0.6428	No	ns	0.7763
WT-H3N2 vs. APP/PS1-H3N2	0.7328	0.2351 to 1.230	Yes	**	0.0095
APP/PS1-PBS vs. APP/PS1-H3N2	0.3934	0.01349 to 0.7733	Yes	*	0.0435
28
WT-PBS vs. WT-H3N2	-0.27	-0.9056 to 0.3657	No	ns	0.3773
WT-PBS vs. APP/PS1-PBS	0.1016	-0.4516 to 0.6548	No	ns	0.7002
WT-H3N2 vs. APP/PS1-H3N2	0.738	0.2233 to 1.253	Yes	*	0.0109
APP/PS1-PBS vs. APP/PS1-H3N2	0.3665	-0.001467 to 0.7344	No	ns	0.0508
29
WT-PBS vs. WT-H3N2	-0.2137	-0.8674 to 0.4401	No	ns	0.4941
WT-PBS vs. APP/PS1-PBS	0.1147	-0.4481 to 0.6774	No	ns	0.6696
WT-H3N2 vs. APP/PS1-H3N2	0.6999	0.1630 to 1.237	Yes	*	0.0172
APP/PS1-PBS vs. APP/PS1-H3N2	0.3716	-0.006785 to 0.7499	No	ns	0.0536
30
WT-PBS vs. WT-H3N2	-0.1546	-0.8026 to 0.4933	No	ns	0.6167
WT-PBS vs. APP/PS1-PBS	0.155	-0.4232 to 0.7333	No	ns	0.5744
WT-H3N2 vs. APP/PS1-H3N2	0.6591	0.1557 to 1.163	Yes	*	0.0167
APP/PS1-PBS vs. APP/PS1-H3N2	0.3494	-0.01897 to 0.7179	No	ns	0.0611
31
WT-PBS vs. WT-H3N2	-0.153	-0.8279 to 0.5220	No	ns	0.6342
WT-PBS vs. APP/PS1-PBS	0.1617	-0.4225 to 0.7459	No	ns	0.5618
WT-H3N2 vs. APP/PS1-H3N2	0.6667	0.1286 to 1.205	Yes	*	0.0214
APP/PS1-PBS vs. APP/PS1-H3N2	0.352	-0.01661 to 0.7206	No	ns	0.0596
32
WT-PBS vs. WT-H3N2	-0.1363	-0.7582 to 0.4856	No	ns	0.6455
WT-PBS vs. APP/PS1-PBS	0.1254	-0.4230 to 0.6739	No	ns	0.6314
WT-H3N2 vs. APP/PS1-H3N2	0.6132	0.1208 to 1.106	Yes	*	0.0206
APP/PS1-PBS vs. APP/PS1-H3N2	0.3515	-0.005532 to 0.7086	No	ns	0.0532
33
WT-PBS vs. WT-H3N2	-0.1247	-0.7958 to 0.5464	No	ns	0.6958
WT-PBS vs. APP/PS1-PBS	0.1947	-0.3736 to 0.7630	No	ns	0.4738
WT-H3N2 vs. APP/PS1-H3N2	0.6081	0.06596 to 1.150	Yes	*	0.0325
APP/PS1-PBS vs. APP/PS1-H3N2	0.2887	-0.06267 to 0.6400	No	ns	0.099
34
WT-PBS vs. WT-H3N2	-0.1749	-0.8079 to 0.4581	No	ns	0.5619
WT-PBS vs. APP/PS1-PBS	0.1581	-0.3572 to 0.6734	No	ns	0.5199
WT-H3N2 vs. APP/PS1-H3N2	0.6317	0.1055 to 1.158	Yes	*	0.0246
APP/PS1-PBS vs. APP/PS1-H3N2	0.2987	-0.01875 to 0.6161	No	ns	0.0631
35
WT-PBS vs. WT-H3N2	-0.1027	-0.7589 to 0.5535	No	ns	0.742
WT-PBS vs. APP/PS1-PBS	0.1799	-0.3885 to 0.7484	No	ns	0.5062
WT-H3N2 vs. APP/PS1-H3N2	0.5899	0.08036 to 1.099	Yes	*	0.0287
APP/PS1-PBS vs. APP/PS1-H3N2	0.3072	-0.02517 to 0.6396	No	ns	0.0671
36
WT-PBS vs. WT-H3N2	-0.1536	-0.7783 to 0.4711	No	ns	0.6062
WT-PBS vs. APP/PS1-PBS	0.1741	-0.3744 to 0.7227	No	ns	0.5058
WT-H3N2 vs. APP/PS1-H3N2	0.6205	0.1372 to 1.104	Yes	*	0.0184
APP/PS1-PBS vs. APP/PS1-H3N2	0.2927	-0.03843 to 0.6239	No	ns	0.0783
37
WT-PBS vs. WT-H3N2	-0.1862	-0.8029 to 0.4305	No	ns	0.5276
WT-PBS vs. APP/PS1-PBS	0.179	-0.3606 to 0.7187	No	ns	0.4876
WT-H3N2 vs. APP/PS1-H3N2	0.6711	0.1889 to 1.153	Yes	*	0.0128
APP/PS1-PBS vs. APP/PS1-H3N2	0.3059	-0.02591 to 0.6376	No	ns	0.0677
38
WT-PBS vs. WT-H3N2	-0.1667	-0.8124 to 0.4790	No	ns	0.5885
WT-PBS vs. APP/PS1-PBS	0.189	-0.3695 to 0.7475	No	ns	0.4773
WT-H3N2 vs. APP/PS1-H3N2	0.6384	0.1397 to 1.137	Yes	*	0.0188
APP/PS1-PBS vs. APP/PS1-H3N2	0.2827	-0.03614 to 0.6015	No	ns	0.0775
39
WT-PBS vs. WT-H3N2	-0.1101	-0.7208 to 0.5005	No	ns	0.7047
WT-PBS vs. APP/PS1-PBS	0.1878	-0.3544 to 0.7301	No	ns	0.4691
WT-H3N2 vs. APP/PS1-H3N2	0.5751	0.1052 to 1.045	Yes	*	0.0227
APP/PS1-PBS vs. APP/PS1-H3N2	0.2771	-0.05579 to 0.6100	No	ns	0.0948
40
WT-PBS vs. WT-H3N2	-0.1165	-0.7164 to 0.4833	No	ns	0.6832
WT-PBS vs. APP/PS1-PBS	0.2146	-0.3223 to 0.7516	No	ns	0.4038
WT-H3N2 vs. APP/PS1-H3N2	0.5862	0.1374 to 1.035	Yes	*	0.0169
APP/PS1-PBS vs. APP/PS1-H3N2	0.2551	-0.06052 to 0.5707	No	ns	0.104
41
WT-PBS vs. WT-H3N2	-0.1904	-0.7550 to 0.3741	No	ns	0.481
WT-PBS vs. APP/PS1-PBS	0.1768	-0.3193 to 0.6729	No	ns	0.4579
WT-H3N2 vs. APP/PS1-H3N2	0.6188	0.1670 to 1.071	Yes	*	0.0135
APP/PS1-PBS vs. APP/PS1-H3N2	0.2516	-0.07585 to 0.5790	No	ns	0.1205
42
WT-PBS vs. WT-H3N2	-0.1582	-0.7411 to 0.4247	No	ns	0.5695
WT-PBS vs. APP/PS1-PBS	0.2101	-0.3032 to 0.7234	No	ns	0.3951
WT-H3N2 vs. APP/PS1-H3N2	0.6378	0.1751 to 1.101	Yes	*	0.0131
APP/PS1-PBS vs. APP/PS1-H3N2	0.2695	-0.06443 to 0.6035	No	ns	0.1046
43
WT-PBS vs. WT-H3N2	-0.1487	-0.7508 to 0.4534	No	ns	0.6045
WT-PBS vs. APP/PS1-PBS	0.215	-0.3146 to 0.7447	No	ns	0.3976
WT-H3N2 vs. APP/PS1-H3N2	0.6215	0.1551 to 1.088	Yes	*	0.0156
APP/PS1-PBS vs. APP/PS1-H3N2	0.2577	-0.06452 to 0.5799	No	ns	0.1071
44
WT-PBS vs. WT-H3N2	-0.09265	-0.6616 to 0.4763	No	ns	0.7321
WT-PBS vs. APP/PS1-PBS	0.3052	-0.2204 to 0.8308	No	ns	0.2337
WT-H3N2 vs. APP/PS1-H3N2	0.617	0.1894 to 1.045	Yes	*	0.0103
APP/PS1-PBS vs. APP/PS1-H3N2	0.2192	-0.1208 to 0.5591	No	ns	0.1857
45
WT-PBS vs. WT-H3N2	-0.09094	-0.6585 to 0.4766	No	ns	0.7362
WT-PBS vs. APP/PS1-PBS	0.2813	-0.2376 to 0.8001	No	ns	0.264
WT-H3N2 vs. APP/PS1-H3N2	0.6029	0.1789 to 1.027	Yes	*	0.0113
APP/PS1-PBS vs. APP/PS1-H3N2	0.2306	-0.09201 to 0.5533	No	ns	0.1453
46
WT-PBS vs. WT-H3N2	-0.07696	-0.6633 to 0.5094	No	ns	0.7825
WT-PBS vs. APP/PS1-PBS	0.2817	-0.2469 to 0.8103	No	ns	0.271
WT-H3N2 vs. APP/PS1-H3N2	0.5817	0.1434 to 1.020	Yes	*	0.0157
APP/PS1-PBS vs. APP/PS1-H3N2	0.223	-0.09357 to 0.5396	No	ns	0.1511
47
WT-PBS vs. WT-H3N2	-0.1249	-0.6756 to 0.4257	No	ns	0.634
WT-PBS vs. APP/PS1-PBS	0.2473	-0.2555 to 0.7501	No	ns	0.3091
WT-H3N2 vs. APP/PS1-H3N2	0.5876	0.1742 to 1.001	Yes	*	0.0112
APP/PS1-PBS vs. APP/PS1-H3N2	0.2154	-0.09976 to 0.5306	No	ns	0.1626
48
WT-PBS vs. WT-H3N2	-0.1066	-0.6784 to 0.4651	No	ns	0.695
WT-PBS vs. APP/PS1-PBS	0.2379	-0.2612 to 0.7370	No	ns	0.3238
WT-H3N2 vs. APP/PS1-H3N2	0.5832	0.1295 to 1.037	Yes	*	0.0181
APP/PS1-PBS vs. APP/PS1-H3N2	0.2386	-0.07942 to 0.5566	No	ns	0.1289
49
WT-PBS vs. WT-H3N2	-0.1535	-0.7357 to 0.4286	No	ns	0.5801
WT-PBS vs. APP/PS1-PBS	0.2399	-0.2510 to 0.7309	No	ns	0.3118
WT-H3N2 vs. APP/PS1-H3N2	0.6024	0.1267 to 1.078	Yes	*	0.0194
APP/PS1-PBS vs. APP/PS1-H3N2	0.209	-0.1038 to 0.5218	No	ns	0.1732
50
WT-PBS vs. WT-H3N2	-0.1238	-0.7085 to 0.4609	No	ns	0.6557
WT-PBS vs. APP/PS1-PBS	0.2029	-0.2759 to 0.6817	No	ns	0.3785
WT-H3N2 vs. APP/PS1-H3N2	0.5758	0.08701 to 1.065	Yes	*	0.0267
APP/PS1-PBS vs. APP/PS1-H3N2	0.2491	-0.05610 to 0.5543	No	ns	0.1014
51
WT-PBS vs. WT-H3N2	-0.09983	-0.6507 to 0.4511	No	ns	0.7029
WT-PBS vs. APP/PS1-PBS	0.2367	-0.2352 to 0.7086	No	ns	0.3007
WT-H3N2 vs. APP/PS1-H3N2	0.5476	0.09581 to 0.9994	Yes	*	0.0234
APP/PS1-PBS vs. APP/PS1-H3N2	0.2111	-0.1034 to 0.5255	No	ns	0.1708
52
WT-PBS vs. WT-H3N2	-0.108	-0.6686 to 0.4525	No	ns	0.685
WT-PBS vs. APP/PS1-PBS	0.2003	-0.2743 to 0.6748	No	ns	0.3812
WT-H3N2 vs. APP/PS1-H3N2	0.5304	0.06524 to 0.9955	Yes	*	0.0301
APP/PS1-PBS vs. APP/PS1-H3N2	0.2221	-0.09764 to 0.5418	No	ns	0.1583
53
WT-PBS vs. WT-H3N2	-0.0868	-0.6545 to 0.4809	No	ns	0.7469
WT-PBS vs. APP/PS1-PBS	0.2511	-0.2203 to 0.7225	No	ns	0.2733
WT-H3N2 vs. APP/PS1-H3N2	0.504	0.02477 to 0.9832	Yes	*	0.0416
APP/PS1-PBS vs. APP/PS1-H3N2	0.1661	-0.1541 to 0.4863	No	ns	0.2829
54
WT-PBS vs. WT-H3N2	-0.09151	-0.6741 to 0.4911	No	ns	0.7402
WT-PBS vs. APP/PS1-PBS	0.2428	-0.2455 to 0.7310	No	ns	0.306
WT-H3N2 vs. APP/PS1-H3N2	0.5438	0.04888 to 1.039	Yes	*	0.0352
APP/PS1-PBS vs. APP/PS1-H3N2	0.2095	-0.1327 to 0.5516	No	ns	0.2078
55
WT-PBS vs. WT-H3N2	-0.0847	-0.6645 to 0.4951	No	ns	0.7578
WT-PBS vs. APP/PS1-PBS	0.2127	-0.2809 to 0.7063	No	ns	0.3731
WT-H3N2 vs. APP/PS1-H3N2	0.5323	0.04356 to 1.021	Yes	*	0.0365
APP/PS1-PBS vs. APP/PS1-H3N2	0.2349	-0.1122 to 0.5819	No	ns	0.1658
56
WT-PBS vs. WT-H3N2	-0.08068	-0.6590 to 0.4976	No	ns	0.7678
WT-PBS vs. APP/PS1-PBS	0.2407	-0.2360 to 0.7174	No	ns	0.2992
WT-H3N2 vs. APP/PS1-H3N2	0.5557	0.05541 to 1.056	Yes	*	0.0337
APP/PS1-PBS vs. APP/PS1-H3N2	0.2343	-0.1079 to 0.5765	No	ns	0.1623
57
WT-PBS vs. WT-H3N2	-0.032	-0.6016 to 0.5376	No	ns	0.9054
WT-PBS vs. APP/PS1-PBS	0.2603	-0.2252 to 0.7459	No	ns	0.2714
WT-H3N2 vs. APP/PS1-H3N2	0.5349	0.05060 to 1.019	Yes	*	0.0344
APP/PS1-PBS vs. APP/PS1-H3N2	0.2426	-0.1078 to 0.5929	No	ns	0.1579
58
WT-PBS vs. WT-H3N2	-0.05582	-0.6324 to 0.5208	No	ns	0.838
WT-PBS vs. APP/PS1-PBS	0.2576	-0.2525 to 0.7678	No	ns	0.2997
WT-H3N2 vs. APP/PS1-H3N2	0.5208	0.03551 to 1.006	Yes	*	0.0385
APP/PS1-PBS vs. APP/PS1-H3N2	0.2074	-0.1709 to 0.5856	No	ns	0.255
59
WT-PBS vs. WT-H3N2	-0.02081	-0.5750 to 0.5333	No	ns	0.9368
WT-PBS vs. APP/PS1-PBS	0.2675	-0.2267 to 0.7616	No	ns	0.2674
WT-H3N2 vs. APP/PS1-H3N2	0.4964	0.03444 to 0.9584	Yes	*	0.0382
APP/PS1-PBS vs. APP/PS1-H3N2	0.2082	-0.1561 to 0.5724	No	ns	0.2375
60
WT-PBS vs. WT-H3N2	-0.07071	-0.6409 to 0.4994	No	ns	0.7935
WT-PBS vs. APP/PS1-PBS	0.2624	-0.2503 to 0.7751	No	ns	0.2935
WT-H3N2 vs. APP/PS1-H3N2	0.5428	0.06347 to 1.022	Yes	*	0.0309
APP/PS1-PBS vs. APP/PS1-H3N2	0.2096	-0.1781 to 0.5974	No	ns	0.2622
61
WT-PBS vs. WT-H3N2	-0.1014	-0.6784 to 0.4757	No	ns	0.7117
WT-PBS vs. APP/PS1-PBS	0.2	-0.3129 to 0.7129	No	ns	0.4187
WT-H3N2 vs. APP/PS1-H3N2	0.5482	0.07870 to 1.018	Yes	*	0.0272
APP/PS1-PBS vs. APP/PS1-H3N2	0.2468	-0.1128 to 0.6064	No	ns	0.1621
62
WT-PBS vs. WT-H3N2	-0.07423	-0.6430 to 0.4946	No	ns	0.7826
WT-PBS vs. APP/PS1-PBS	0.2483	-0.2446 to 0.7412	No	ns	0.3009
WT-H3N2 vs. APP/PS1-H3N2	0.5555	0.06728 to 1.044	Yes	*	0.0305
APP/PS1-PBS vs. APP/PS1-H3N2	0.233	-0.1384 to 0.6043	No	ns	0.1974
63
WT-PBS vs. WT-H3N2	-0.04993	-0.6069 to 0.5070	No	ns	0.8501
WT-PBS vs. APP/PS1-PBS	0.2281	-0.2892 to 0.7454	No	ns	0.3634
WT-H3N2 vs. APP/PS1-H3N2	0.5138	0.05502 to 0.9726	Yes	*	0.0322
APP/PS1-PBS vs. APP/PS1-H3N2	0.2358	-0.1571 to 0.6288	No	ns	0.216
64
WT-PBS vs. WT-H3N2	0.02234	-0.5429 to 0.5876	No	ns	0.9335
WT-PBS vs. APP/PS1-PBS	0.2664	-0.2398 to 0.7726	No	ns	0.2805
WT-H3N2 vs. APP/PS1-H3N2	0.4898	0.01594 to 0.9637	Yes	*	0.0443
APP/PS1-PBS vs. APP/PS1-H3N2	0.2458	-0.1334 to 0.6249	No	ns	0.1839
65
WT-PBS vs. WT-H3N2	-0.02114	-0.5866 to 0.5443	No	ns	0.937
WT-PBS vs. APP/PS1-PBS	0.3051	-0.2029 to 0.8132	No	ns	0.2209
WT-H3N2 vs. APP/PS1-H3N2	0.5386	0.05885 to 1.018	Yes	*	0.032
APP/PS1-PBS vs. APP/PS1-H3N2	0.2124	-0.1780 to 0.6027	No	ns	0.2596
66
WT-PBS vs. WT-H3N2	0.01599	-0.5370 to 0.5690	No	ns	0.9514
WT-PBS vs. APP/PS1-PBS	0.279	-0.2514 to 0.8095	No	ns	0.2812
WT-H3N2 vs. APP/PS1-H3N2	0.4556	0.002322 to 0.9090	Yes	*	0.0491
APP/PS1-PBS vs. APP/PS1-H3N2	0.1926	-0.2208 to 0.6060	No	ns	0.3291
67
WT-PBS vs. WT-H3N2	0.03601	-0.5027 to 0.5747	No	ns	0.8879
WT-PBS vs. APP/PS1-PBS	0.2955	-0.2263 to 0.8172	No	ns	0.2473
WT-H3N2 vs. APP/PS1-H3N2	0.4671	0.02534 to 0.9088	Yes	*	0.0405
APP/PS1-PBS vs. APP/PS1-H3N2	0.2076	-0.2035 to 0.6187	No	ns	0.2928
68
WT-PBS vs. WT-H3N2	0.04118	-0.4844 to 0.5667	No	ns	0.8688
WT-PBS vs. APP/PS1-PBS	0.2863	-0.2251 to 0.7976	No	ns	0.2525
WT-H3N2 vs. APP/PS1-H3N2	0.4624	0.03588 to 0.8890	Yes	*	0.0366
APP/PS1-PBS vs. APP/PS1-H3N2	0.2174	-0.1827 to 0.6174	No	ns	0.2601
69
WT-PBS vs. WT-H3N2	0.005969	-0.4695 to 0.4815	No	ns	0.9789
WT-PBS vs. APP/PS1-PBS	0.2855	-0.2299 to 0.8009	No	ns	0.2574
WT-H3N2 vs. APP/PS1-H3N2	0.5117	0.1607 to 0.8627	Yes	**	0.0083
APP/PS1-PBS vs. APP/PS1-H3N2	0.2322	-0.1777 to 0.6420	No	ns	0.2415
70
WT-PBS vs. WT-H3N2	0.0003935	-0.4867 to 0.4875	No	ns	0.9986
WT-PBS vs. APP/PS1-PBS	0.3084	-0.2149 to 0.8317	No	ns	0.2294
WT-H3N2 vs. APP/PS1-H3N2	0.4845	0.1210 to 0.8480	Yes	*	0.0137
APP/PS1-PBS vs. APP/PS1-H3N2	0.1765	-0.2393 to 0.5922	No	ns	0.3736
71
WT-PBS vs. WT-H3N2	-0.03761	-0.5453 to 0.4701	No	ns	0.876
WT-PBS vs. APP/PS1-PBS	0.2366	-0.2715 to 0.7447	No	ns	0.3383
WT-H3N2 vs. APP/PS1-H3N2	0.5142	0.1036 to 0.9248	Yes	*	0.0194
APP/PS1-PBS vs. APP/PS1-H3N2	0.24	-0.1664 to 0.6464	No	ns	0.223
72
WT-PBS vs. WT-H3N2	-0.02778	-0.5321 to 0.4765	No	ns	0.9076
WT-PBS vs. APP/PS1-PBS	0.235	-0.2813 to 0.7513	No	ns	0.349
WT-H3N2 vs. APP/PS1-H3N2	0.5073	0.1059 to 0.9087	Yes	*	0.0186
APP/PS1-PBS vs. APP/PS1-H3N2	0.2445	-0.1692 to 0.6583	No	ns	0.2214
73
WT-PBS vs. WT-H3N2	-0.09078	-0.5951 to 0.4135	No	ns	0.7051
WT-PBS vs. APP/PS1-PBS	0.1831	-0.3527 to 0.7189	No	ns	0.4791
WT-H3N2 vs. APP/PS1-H3N2	0.5303	0.1223 to 0.9383	Yes	*	0.0163
APP/PS1-PBS vs. APP/PS1-H3N2	0.2564	-0.1907 to 0.7035	No	ns	0.2338
74
WT-PBS vs. WT-H3N2	0.00641	-0.5126 to 0.5254	No	ns	0.9792
WT-PBS vs. APP/PS1-PBS	0.1952	-0.3314 to 0.7219	No	ns	0.4434
WT-H3N2 vs. APP/PS1-H3N2	0.475	0.05570 to 0.8943	Yes	*	0.0303
APP/PS1-PBS vs. APP/PS1-H3N2	0.2862	-0.1392 to 0.7116	No	ns	0.1688
75
WT-PBS vs. WT-H3N2	-0.006128	-0.5450 to 0.5327	No	ns	0.9809
WT-PBS vs. APP/PS1-PBS	0.2529	-0.2753 to 0.7810	No	ns	0.3252
WT-H3N2 vs. APP/PS1-H3N2	0.507	0.06707 to 0.9470	Yes	*	0.0283
APP/PS1-PBS vs. APP/PS1-H3N2	0.2481	-0.1708 to 0.6669	No	ns	0.2218
76
WT-PBS vs. WT-H3N2	0.007273	-0.5183 to 0.5328	No	ns	0.9767
WT-PBS vs. APP/PS1-PBS	0.2698	-0.2273 to 0.7668	No	ns	0.2668
WT-H3N2 vs. APP/PS1-H3N2	0.4932	0.04644 to 0.9399	Yes	*	0.034
APP/PS1-PBS vs. APP/PS1-H3N2	0.2307	-0.1713 to 0.6327	No	ns	0.236
77
WT-PBS vs. WT-H3N2	0.001703	-0.5016 to 0.5050	No	ns	0.9943
WT-PBS vs. APP/PS1-PBS	0.2629	-0.2384 to 0.7642	No	ns	0.2826
WT-H3N2 vs. APP/PS1-H3N2	0.5173	0.1058 to 0.9288	Yes	*	0.0191
APP/PS1-PBS vs. APP/PS1-H3N2	0.2561	-0.1475 to 0.6597	No	ns	0.1924
78
WT-PBS vs. WT-H3N2	0.04977	-0.4417 to 0.5412	No	ns	0.831
WT-PBS vs. APP/PS1-PBS	0.3449	-0.1565 to 0.8462	No	ns	0.1641
WT-H3N2 vs. APP/PS1-H3N2	0.5038	0.09468 to 0.9128	Yes	*	0.0207
APP/PS1-PBS vs. APP/PS1-H3N2	0.2087	-0.2099 to 0.6272	No	ns	0.2998
79
WT-PBS vs. WT-H3N2	0.1026	-0.3888 to 0.5940	No	ns	0.661
WT-PBS vs. APP/PS1-PBS	0.3367	-0.1806 to 0.8541	No	ns	0.1866
WT-H3N2 vs. APP/PS1-H3N2	0.4961	0.09688 to 0.8953	Yes	*	0.0199
APP/PS1-PBS vs. APP/PS1-H3N2	0.262	-0.1691 to 0.6930	No	ns	0.2098
80
WT-PBS vs. WT-H3N2	0.03793	-0.4768 to 0.5527	No	ns	0.8766
WT-PBS vs. APP/PS1-PBS	0.2871	-0.2489 to 0.8232	No	ns	0.2729
WT-H3N2 vs. APP/PS1-H3N2	0.5289	0.1102 to 0.9477	Yes	*	0.0185
APP/PS1-PBS vs. APP/PS1-H3N2	0.2797	-0.1642 to 0.7236	No	ns	0.1946
Test details	Mean 1	Mean 2	Mean Diff.	SE of diff.	N1	N2	t	DF
21
WT-PBS vs. WT-H3N2	2.163	2.532	-0.3684	0.349	9	7	1.056	10.18
WT-PBS vs. APP/PS1-PBS	2.163	2.28	-0.1169	0.3786	9	9	0.3089	12.35
WT-H3N2 vs. APP/PS1-H3N2	2.532	1.881	0.6503	0.3095	7	12	2.101	6.909
APP/PS1-PBS vs. APP/PS1-H3N2	2.28	1.881	0.3988	0.3425	9	12	1.165	8.968
22
WT-PBS vs. WT-H3N2	2.335	2.599	-0.2634	0.3253	9	7	0.8098	12.67
WT-PBS vs. APP/PS1-PBS	2.335	2.295	0.04048	0.3124	9	9	0.1296	15.81
WT-H3N2 vs. APP/PS1-H3N2	2.599	1.965	0.6341	0.2617	7	12	2.423	7.207
APP/PS1-PBS vs. APP/PS1-H3N2	2.295	1.965	0.3302	0.2455	9	12	1.345	9.834
23
WT-PBS vs. WT-H3N2	2.424	2.721	-0.2973	0.3233	9	7	0.9194	13.74
WT-PBS vs. APP/PS1-PBS	2.424	2.3	0.1231	0.3139	9	9	0.3922	15.92
WT-H3N2 vs. APP/PS1-H3N2	2.721	1.974	0.7465	0.2398	7	12	3.113	7.331
APP/PS1-PBS vs. APP/PS1-H3N2	2.3	1.974	0.3261	0.227	9	12	1.437	9.983
24
WT-PBS vs. WT-H3N2	2.435	2.744	-0.3088	0.3175	9	7	0.9726	13.97
WT-PBS vs. APP/PS1-PBS	2.435	2.308	0.1265	0.3187	9	9	0.3971	15.87
WT-H3N2 vs. APP/PS1-H3N2	2.744	1.961	0.7828	0.2272	7	12	3.445	7.691
APP/PS1-PBS vs. APP/PS1-H3N2	2.308	1.961	0.3476	0.2289	9	12	1.518	10.18
25
WT-PBS vs. WT-H3N2	2.421	2.713	-0.2918	0.3098	9	7	0.9418	14
WT-PBS vs. APP/PS1-PBS	2.421	2.352	0.06919	0.2914	9	9	0.2374	14.61
WT-H3N2 vs. APP/PS1-H3N2	2.713	1.962	0.7506	0.2148	7	12	3.494	7.741
APP/PS1-PBS vs. APP/PS1-H3N2	2.352	1.962	0.3897	0.1874	9	12	2.079	11.12
26
WT-PBS vs. WT-H3N2	2.425	2.673	-0.2471	0.31	9	7	0.7971	13.89
WT-PBS vs. APP/PS1-PBS	2.425	2.363	0.06203	0.2713	9	9	0.2287	13.99
WT-H3N2 vs. APP/PS1-H3N2	2.673	1.931	0.7415	0.2276	7	12	3.258	7.743
APP/PS1-PBS vs. APP/PS1-H3N2	2.363	1.931	0.4323	0.1711	9	12	2.527	12.44
27
WT-PBS vs. WT-H3N2	2.368	2.63	-0.2627	0.2935	9	7	0.895	13.92
WT-PBS vs. APP/PS1-PBS	2.368	2.291	0.07669	0.2649	9	9	0.2895	14.58
WT-H3N2 vs. APP/PS1-H3N2	2.63	1.897	0.7328	0.2155	7	12	3.401	7.932
APP/PS1-PBS vs. APP/PS1-H3N2	2.291	1.897	0.3934	0.1746	9	12	2.254	12.13
28
WT-PBS vs. WT-H3N2	2.338	2.608	-0.27	0.2959	9	7	0.9123	13.78
WT-PBS vs. APP/PS1-PBS	2.338	2.237	0.1016	0.2586	9	9	0.3928	14.41
WT-H3N2 vs. APP/PS1-H3N2	2.608	1.87	0.738	0.2224	7	12	3.319	7.829
APP/PS1-PBS vs. APP/PS1-H3N2	2.237	1.87	0.3665	0.1696	9	12	2.16	12.51
29
WT-PBS vs. WT-H3N2	2.322	2.536	-0.2137	0.3041	9	7	0.7026	13.64
WT-PBS vs. APP/PS1-PBS	2.322	2.208	0.1147	0.2634	9	9	0.4354	14.6
WT-H3N2 vs. APP/PS1-H3N2	2.536	1.836	0.6999	0.2309	7	12	3.031	7.642
APP/PS1-PBS vs. APP/PS1-H3N2	2.208	1.836	0.3716	0.1739	9	12	2.137	12.16
30
WT-PBS vs. WT-H3N2	2.32	2.475	-0.1546	0.302	9	7	0.512	13.97
WT-PBS vs. APP/PS1-PBS	2.32	2.165	0.155	0.2696	9	9	0.575	14
WT-H3N2 vs. APP/PS1-H3N2	2.475	1.816	0.6591	0.2174	7	12	3.032	7.818
APP/PS1-PBS vs. APP/PS1-H3N2	2.165	1.816	0.3494	0.1695	9	12	2.062	12.25
31
WT-PBS vs. WT-H3N2	2.303	2.456	-0.153	0.3144	9	7	0.4865	13.87
WT-PBS vs. APP/PS1-PBS	2.303	2.141	0.1617	0.272	9	9	0.5944	13.81
WT-H3N2 vs. APP/PS1-H3N2	2.456	1.789	0.6667	0.232	7	12	2.874	7.741
APP/PS1-PBS vs. APP/PS1-H3N2	2.141	1.789	0.352	0.1702	9	12	2.068	12.7
32
WT-PBS vs. WT-H3N2	2.247	2.384	-0.1363	0.2898	9	7	0.4702	13.93
WT-PBS vs. APP/PS1-PBS	2.247	2.122	0.1254	0.2557	9	9	0.4905	14
WT-H3N2 vs. APP/PS1-H3N2	2.384	1.77	0.6132	0.2147	7	12	2.856	8.251
APP/PS1-PBS vs. APP/PS1-H3N2	2.122	1.77	0.3515	0.1658	9	12	2.12	13.4
33
WT-PBS vs. WT-H3N2	2.229	2.353	-0.1247	0.3124	9	7	0.3993	13.77
WT-PBS vs. APP/PS1-PBS	2.229	2.034	0.1947	0.2643	9	9	0.7367	13.63
WT-H3N2 vs. APP/PS1-H3N2	2.353	1.745	0.6081	0.2323	7	12	2.618	7.488
APP/PS1-PBS vs. APP/PS1-H3N2	2.034	1.745	0.2887	0.162	9	12	1.782	12.5
34
WT-PBS vs. WT-H3N2	2.191	2.366	-0.1749	0.2941	9	7	0.5947	13.51
WT-PBS vs. APP/PS1-PBS	2.191	2.033	0.1581	0.2392	9	9	0.6609	13.36
WT-H3N2 vs. APP/PS1-H3N2	2.366	1.734	0.6317	0.2261	7	12	2.794	7.599
APP/PS1-PBS vs. APP/PS1-H3N2	2.033	1.734	0.2987	0.1477	9	12	2.023	13.67
35
WT-PBS vs. WT-H3N2	2.18	2.282	-0.1027	0.3059	9	7	0.3358	13.96
WT-PBS vs. APP/PS1-PBS	2.18	2	0.1799	0.2633	9	9	0.6835	13.07
WT-H3N2 vs. APP/PS1-H3N2	2.282	1.693	0.5899	0.2185	7	12	2.7	7.514
APP/PS1-PBS vs. APP/PS1-H3N2	2	1.693	0.3072	0.1532	9	12	2.005	12.52
36
WT-PBS vs. WT-H3N2	2.15	2.304	-0.1536	0.2912	9	7	0.5274	13.98
WT-PBS vs. APP/PS1-PBS	2.15	1.976	0.1741	0.2547	9	9	0.6837	13.4
WT-H3N2 vs. APP/PS1-H3N2	2.304	1.684	0.6205	0.2079	7	12	2.984	7.654
APP/PS1-PBS vs. APP/PS1-H3N2	1.976	1.684	0.2927	0.1526	9	12	1.918	12.45
37
WT-PBS vs. WT-H3N2	2.145	2.331	-0.1862	0.2874	9	7	0.6478	13.94
WT-PBS vs. APP/PS1-PBS	2.145	1.966	0.179	0.251	9	9	0.7134	13.63
WT-H3N2 vs. APP/PS1-H3N2	2.331	1.66	0.6711	0.2072	7	12	3.239	7.594
APP/PS1-PBS vs. APP/PS1-H3N2	1.966	1.66	0.3059	0.1526	9	12	2.004	12.25
38
WT-PBS vs. WT-H3N2	2.115	2.281	-0.1667	0.301	9	7	0.5537	13.97
WT-PBS vs. APP/PS1-PBS	2.115	1.926	0.189	0.2582	9	9	0.732	12.85
WT-H3N2 vs. APP/PS1-H3N2	2.281	1.643	0.6384	0.2133	7	12	2.993	7.421
APP/PS1-PBS vs. APP/PS1-H3N2	1.926	1.643	0.2827	0.1469	9	12	1.925	12.42
39
WT-PBS vs. WT-H3N2	2.112	2.222	-0.1101	0.2847	9	7	0.3868	13.99
WT-PBS vs. APP/PS1-PBS	2.112	1.924	0.1878	0.2522	9	9	0.7447	13.65
WT-H3N2 vs. APP/PS1-H3N2	2.222	1.647	0.5751	0.2019	7	12	2.848	7.61
APP/PS1-PBS vs. APP/PS1-H3N2	1.924	1.647	0.2771	0.1528	9	12	1.813	12.02
40
WT-PBS vs. WT-H3N2	2.099	2.215	-0.1165	0.2797	9	7	0.4167	13.99
WT-PBS vs. APP/PS1-PBS	2.099	1.884	0.2146	0.2488	9	9	0.8627	13.12
WT-H3N2 vs. APP/PS1-H3N2	2.215	1.629	0.5862	0.1936	7	12	3.027	7.771
APP/PS1-PBS vs. APP/PS1-H3N2	1.884	1.629	0.2551	0.1455	9	12	1.753	12.52
41
WT-PBS vs. WT-H3N2	2.058	2.249	-0.1904	0.263	9	7	0.7242	13.86
WT-PBS vs. APP/PS1-PBS	2.058	1.881	0.1768	0.2318	9	9	0.7629	14.31
WT-H3N2 vs. APP/PS1-H3N2	2.249	1.63	0.6188	0.1956	7	12	3.164	7.918
APP/PS1-PBS vs. APP/PS1-H3N2	1.881	1.63	0.2516	0.1511	9	12	1.665	12.59
42
WT-PBS vs. WT-H3N2	2.059	2.217	-0.1582	0.2716	9	7	0.5825	13.9
WT-PBS vs. APP/PS1-PBS	2.059	1.849	0.2101	0.2395	9	9	0.8771	14.15
WT-H3N2 vs. APP/PS1-H3N2	2.217	1.58	0.6378	0.2004	7	12	3.183	7.934
APP/PS1-PBS vs. APP/PS1-H3N2	1.849	1.58	0.2695	0.1542	9	12	1.748	12.67
43
WT-PBS vs. WT-H3N2	2.032	2.181	-0.1487	0.2807	9	7	0.5299	13.97
WT-PBS vs. APP/PS1-PBS	2.032	1.817	0.215	0.2461	9	9	0.8736	13.52
WT-H3N2 vs. APP/PS1-H3N2	2.181	1.559	0.6215	0.2004	7	12	3.101	7.6
APP/PS1-PBS vs. APP/PS1-H3N2	1.817	1.559	0.2577	0.1482	9	12	1.739	12.22
44
WT-PBS vs. WT-H3N2	2.094	2.187	-0.09265	0.2653	9	7	0.3493	13.99
WT-PBS vs. APP/PS1-PBS	2.094	1.789	0.3052	0.2454	9	9	1.244	14.18
WT-H3N2 vs. APP/PS1-H3N2	2.187	1.57	0.617	0.186	7	12	3.318	8.133
APP/PS1-PBS vs. APP/PS1-H3N2	1.789	1.57	0.2192	0.1563	9	12	1.402	12.18
45
WT-PBS vs. WT-H3N2	2.075	2.166	-0.09094	0.2646	9	7	0.3437	13.99
WT-PBS vs. APP/PS1-PBS	2.075	1.794	0.2813	0.2416	9	9	1.164	13.79
WT-H3N2 vs. APP/PS1-H3N2	2.166	1.563	0.6029	0.1833	7	12	3.289	7.856
APP/PS1-PBS vs. APP/PS1-H3N2	1.794	1.563	0.2306	0.1481	9	12	1.558	11.99
46
WT-PBS vs. WT-H3N2	2.075	2.152	-0.07696	0.2734	9	7	0.2815	13.99
WT-PBS vs. APP/PS1-PBS	2.075	1.793	0.2817	0.2453	9	9	1.148	13.35
WT-H3N2 vs. APP/PS1-H3N2	2.152	1.57	0.5817	0.1891	7	12	3.075	7.78
APP/PS1-PBS vs. APP/PS1-H3N2	1.793	1.57	0.223	0.1457	9	12	1.531	12.28
47
WT-PBS vs. WT-H3N2	2.02	2.145	-0.1249	0.2567	9	7	0.4867	14
WT-PBS vs. APP/PS1-PBS	2.02	1.773	0.2473	0.2342	9	9	1.056	13.84
WT-H3N2 vs. APP/PS1-H3N2	2.145	1.558	0.5876	0.1791	7	12	3.28	7.968
APP/PS1-PBS vs. APP/PS1-H3N2	1.773	1.558	0.2154	0.1449	9	12	1.486	12.22
48
WT-PBS vs. WT-H3N2	2.003	2.109	-0.1066	0.2664	9	7	0.4004	13.9
WT-PBS vs. APP/PS1-PBS	2.003	1.765	0.2379	0.2325	9	9	1.023	13.88
WT-H3N2 vs. APP/PS1-H3N2	2.109	1.526	0.5832	0.1963	7	12	2.971	7.9
APP/PS1-PBS vs. APP/PS1-H3N2	1.765	1.526	0.2386	0.1471	9	12	1.622	12.89
49
WT-PBS vs. WT-H3N2	1.975	2.129	-0.1535	0.2709	9	7	0.5667	13.71
WT-PBS vs. APP/PS1-PBS	1.975	1.736	0.2399	0.2285	9	9	1.05	13.76
WT-H3N2 vs. APP/PS1-H3N2	2.129	1.527	0.6024	0.2056	7	12	2.93	7.845
APP/PS1-PBS vs. APP/PS1-H3N2	1.736	1.527	0.209	0.1453	9	12	1.438	13.45
50
WT-PBS vs. WT-H3N2	1.959	2.082	-0.1238	0.2715	9	7	0.456	13.44
WT-PBS vs. APP/PS1-PBS	1.959	1.756	0.2029	0.223	9	9	0.9098	13.85
WT-H3N2 vs. APP/PS1-H3N2	2.082	1.507	0.5758	0.2097	7	12	2.746	7.54
APP/PS1-PBS vs. APP/PS1-H3N2	1.756	1.507	0.2491	0.1413	9	12	1.762	13.06
51
WT-PBS vs. WT-H3N2	1.941	2.041	-0.09983	0.2563	9	7	0.3895	13.69
WT-PBS vs. APP/PS1-PBS	1.941	1.704	0.2367	0.2205	9	9	1.074	14.32
WT-H3N2 vs. APP/PS1-H3N2	2.041	1.493	0.5476	0.1957	7	12	2.798	7.945
APP/PS1-PBS vs. APP/PS1-H3N2	1.704	1.493	0.2111	0.1456	9	12	1.449	13.09
52
WT-PBS vs. WT-H3N2	1.908	2.016	-0.108	0.2606	9	7	0.4145	13.61
WT-PBS vs. APP/PS1-PBS	1.908	1.708	0.2003	0.2216	9	9	0.9036	14.27
WT-H3N2 vs. APP/PS1-H3N2	2.016	1.486	0.5304	0.2025	7	12	2.62	8.175
APP/PS1-PBS vs. APP/PS1-H3N2	1.708	1.486	0.2221	0.1489	9	12	1.491	13.86
53
WT-PBS vs. WT-H3N2	1.917	2.004	-0.0868	0.2635	9	7	0.3295	13.35
WT-PBS vs. APP/PS1-PBS	1.917	1.666	0.2511	0.2205	9	9	1.139	14.52
WT-H3N2 vs. APP/PS1-H3N2	2.004	1.5	0.504	0.2068	7	12	2.437	7.788
APP/PS1-PBS vs. APP/PS1-H3N2	1.666	1.5	0.1661	0.1483	9	12	1.12	13.1
54
WT-PBS vs. WT-H3N2	1.93	2.022	-0.09151	0.2702	9	7	0.3387	13.25
WT-PBS vs. APP/PS1-PBS	1.93	1.688	0.2428	0.2291	9	9	1.06	14.97
WT-H3N2 vs. APP/PS1-H3N2	2.022	1.478	0.5438	0.2131	7	12	2.552	7.688
APP/PS1-PBS vs. APP/PS1-H3N2	1.688	1.478	0.2095	0.1577	9	12	1.329	12.46
55
WT-PBS vs. WT-H3N2	1.903	1.988	-0.0847	0.269	9	7	0.3148	13.33
WT-PBS vs. APP/PS1-PBS	1.903	1.69	0.2127	0.2317	9	9	0.9179	15.13
WT-H3N2 vs. APP/PS1-H3N2	1.988	1.455	0.5323	0.2096	7	12	2.539	7.528
APP/PS1-PBS vs. APP/PS1-H3N2	1.69	1.455	0.2349	0.159	9	12	1.477	11.79
56
WT-PBS vs. WT-H3N2	1.912	1.993	-0.08068	0.2676	9	7	0.3015	12.95
WT-PBS vs. APP/PS1-PBS	1.912	1.672	0.2407	0.2239	9	9	1.075	15.21
WT-H3N2 vs. APP/PS1-H3N2	1.993	1.437	0.5557	0.2153	7	12	2.581	7.666
APP/PS1-PBS vs. APP/PS1-H3N2	1.672	1.437	0.2343	0.1578	9	12	1.485	12.5
57
WT-PBS vs. WT-H3N2	1.92	1.952	-0.032	0.2642	9	7	0.1211	13.26
WT-PBS vs. APP/PS1-PBS	1.92	1.66	0.2603	0.2281	9	9	1.141	15.26
WT-H3N2 vs. APP/PS1-H3N2	1.952	1.417	0.5349	0.2093	7	12	2.555	7.856
APP/PS1-PBS vs. APP/PS1-H3N2	1.66	1.417	0.2426	0.1615	9	12	1.502	12.45
58
WT-PBS vs. WT-H3N2	1.876	1.932	-0.05582	0.2677	9	7	0.2085	13.4
WT-PBS vs. APP/PS1-PBS	1.876	1.619	0.2576	0.2401	9	9	1.073	15.6
WT-H3N2 vs. APP/PS1-H3N2	1.932	1.411	0.5208	0.2099	7	12	2.482	7.876
APP/PS1-PBS vs. APP/PS1-H3N2	1.619	1.411	0.2074	0.1733	9	12	1.196	11.83
59
WT-PBS vs. WT-H3N2	1.882	1.902	-0.02081	0.2576	9	7	0.08081	13.56
WT-PBS vs. APP/PS1-PBS	1.882	1.614	0.2675	0.2325	9	9	1.15	15.48
WT-H3N2 vs. APP/PS1-H3N2	1.902	1.406	0.4964	0.201	7	12	2.47	8.15
APP/PS1-PBS vs. APP/PS1-H3N2	1.614	1.406	0.2082	0.1676	9	12	1.242	12.29
60
WT-PBS vs. WT-H3N2	1.845	1.916	-0.07071	0.2649	9	7	0.267	13.48
WT-PBS vs. APP/PS1-PBS	1.845	1.583	0.2624	0.2415	9	9	1.087	15.69
WT-H3N2 vs. APP/PS1-H3N2	1.916	1.373	0.5428	0.209	7	12	2.597	8.258
APP/PS1-PBS vs. APP/PS1-H3N2	1.583	1.373	0.2096	0.1784	9	12	1.175	12.27
61
WT-PBS vs. WT-H3N2	1.814	1.915	-0.1014	0.2687	9	7	0.3774	13.8
WT-PBS vs. APP/PS1-PBS	1.814	1.614	0.2	0.2404	9	9	0.8318	14.85
WT-H3N2 vs. APP/PS1-H3N2	1.915	1.367	0.5482	0.2053	7	12	2.67	8.402
APP/PS1-PBS vs. APP/PS1-H3N2	1.614	1.367	0.2468	0.1666	9	12	1.481	13.12
62
WT-PBS vs. WT-H3N2	1.859	1.933	-0.07423	0.2636	9	7	0.2816	13.15
WT-PBS vs. APP/PS1-PBS	1.859	1.61	0.2483	0.2321	9	9	1.07	15.65
WT-H3N2 vs. APP/PS1-H3N2	1.933	1.377	0.5555	0.2118	7	12	2.623	8.022
APP/PS1-PBS vs. APP/PS1-H3N2	1.61	1.377	0.233	0.171	9	12	1.362	12.36
63
WT-PBS vs. WT-H3N2	1.837	1.887	-0.04993	0.2592	9	7	0.1926	13.72
WT-PBS vs. APP/PS1-PBS	1.837	1.609	0.2281	0.2437	9	9	0.936	15.72
WT-H3N2 vs. APP/PS1-H3N2	1.887	1.373	0.5138	0.2012	7	12	2.554	8.557
APP/PS1-PBS vs. APP/PS1-H3N2	1.609	1.373	0.2358	0.1808	9	12	1.304	12.28
64
WT-PBS vs. WT-H3N2	1.873	1.85	0.02234	0.2627	9	7	0.08507	13.51
WT-PBS vs. APP/PS1-PBS	1.873	1.606	0.2664	0.2383	9	9	1.118	15.6
WT-H3N2 vs. APP/PS1-H3N2	1.85	1.361	0.4898	0.2066	7	12	2.37	8.265
APP/PS1-PBS vs. APP/PS1-H3N2	1.606	1.361	0.2458	0.1746	9	12	1.407	12.39
65
WT-PBS vs. WT-H3N2	1.876	1.897	-0.02114	0.2625	9	7	0.08052	13.38
WT-PBS vs. APP/PS1-PBS	1.876	1.571	0.3051	0.2394	9	9	1.275	15.78
WT-H3N2 vs. APP/PS1-H3N2	1.897	1.358	0.5386	0.2095	7	12	2.571	8.336
APP/PS1-PBS vs. APP/PS1-H3N2	1.571	1.358	0.2124	0.1797	9	12	1.182	12.36
66
WT-PBS vs. WT-H3N2	1.859	1.843	0.01599	0.2574	9	7	0.06213	13.76
WT-PBS vs. APP/PS1-PBS	1.859	1.58	0.279	0.2501	9	9	1.116	15.92
WT-H3N2 vs. APP/PS1-H3N2	1.843	1.387	0.4556	0.1987	7	12	2.294	8.516
APP/PS1-PBS vs. APP/PS1-H3N2	1.58	1.387	0.1926	0.1891	9	12	1.018	11.67
67
WT-PBS vs. WT-H3N2	1.858	1.822	0.03601	0.2508	9	7	0.1436	13.8
WT-PBS vs. APP/PS1-PBS	1.858	1.563	0.2955	0.246	9	9	1.201	15.94
WT-H3N2 vs. APP/PS1-H3N2	1.822	1.355	0.4671	0.1949	7	12	2.397	8.881
APP/PS1-PBS vs. APP/PS1-H3N2	1.563	1.355	0.2076	0.1887	9	12	1.1	12.02
68
WT-PBS vs. WT-H3N2	1.837	1.796	0.04118	0.2448	9	7	0.1682	13.88
WT-PBS vs. APP/PS1-PBS	1.837	1.551	0.2863	0.2411	9	9	1.187	15.89
WT-H3N2 vs. APP/PS1-H3N2	1.796	1.333	0.4624	0.189	7	12	2.447	9.145
APP/PS1-PBS vs. APP/PS1-H3N2	1.551	1.333	0.2174	0.1841	9	12	1.181	12.31
69
WT-PBS vs. WT-H3N2	1.835	1.829	0.005969	0.2214	9	7	0.02696	13.76
WT-PBS vs. APP/PS1-PBS	1.835	1.549	0.2855	0.2431	9	9	1.175	15.95
WT-H3N2 vs. APP/PS1-H3N2	1.829	1.317	0.5117	0.1598	7	12	3.203	11.16
APP/PS1-PBS vs. APP/PS1-H3N2	1.549	1.317	0.2322	0.1887	9	12	1.23	12.33
70
WT-PBS vs. WT-H3N2	1.819	1.819	0.0003935	0.2269	9	7	0.001734	13.86
WT-PBS vs. APP/PS1-PBS	1.819	1.511	0.3084	0.2468	9	9	1.25	15.96
WT-H3N2 vs. APP/PS1-H3N2	1.819	1.334	0.4845	0.1645	7	12	2.945	10.67
APP/PS1-PBS vs. APP/PS1-H3N2	1.511	1.334	0.1765	0.191	9	12	0.9238	12.12
71
WT-PBS vs. WT-H3N2	1.783	1.821	-0.03761	0.2366	9	7	0.159	13.93
WT-PBS vs. APP/PS1-PBS	1.783	1.547	0.2366	0.2397	9	9	0.9872	15.97
WT-H3N2 vs. APP/PS1-H3N2	1.821	1.307	0.5142	0.183	7	12	2.809	9.523
APP/PS1-PBS vs. APP/PS1-H3N2	1.547	1.307	0.24	0.187	9	12	1.283	12.29
72
WT-PBS vs. WT-H3N2	1.777	1.805	-0.02778	0.2351	9	7	0.1182	13.97
WT-PBS vs. APP/PS1-PBS	1.777	1.542	0.235	0.2435	9	9	0.9649	15.99
WT-H3N2 vs. APP/PS1-H3N2	1.805	1.298	0.5073	0.1783	7	12	2.845	9.293
APP/PS1-PBS vs. APP/PS1-H3N2	1.542	1.298	0.2445	0.1893	9	12	1.292	11.68
73
WT-PBS vs. WT-H3N2	1.737	1.827	-0.09078	0.235	9	7	0.3863	13.92
WT-PBS vs. APP/PS1-PBS	1.737	1.553	0.1831	0.2526	9	9	0.7248	15.9
WT-H3N2 vs. APP/PS1-H3N2	1.827	1.297	0.5303	0.1815	7	12	2.921	9.39
APP/PS1-PBS vs. APP/PS1-H3N2	1.553	1.297	0.2564	0.2038	9	12	1.258	11.31
74
WT-PBS vs. WT-H3N2	1.782	1.776	0.00641	0.2419	9	7	0.0265	13.94
WT-PBS vs. APP/PS1-PBS	1.782	1.587	0.1952	0.2484	9	9	0.7859	15.99
WT-H3N2 vs. APP/PS1-H3N2	1.776	1.301	0.475	0.1873	7	12	2.536	9.661
APP/PS1-PBS vs. APP/PS1-H3N2	1.587	1.301	0.2862	0.1956	9	12	1.463	12.22
75
WT-PBS vs. WT-H3N2	1.792	1.798	-0.006128	0.251	9	7	0.02442	13.85
WT-PBS vs. APP/PS1-PBS	1.792	1.539	0.2529	0.2491	9	9	1.015	15.95
WT-H3N2 vs. APP/PS1-H3N2	1.798	1.291	0.507	0.1951	7	12	2.599	9.192
APP/PS1-PBS vs. APP/PS1-H3N2	1.539	1.291	0.2481	0.1927	9	12	1.287	12.24
76
WT-PBS vs. WT-H3N2	1.786	1.779	0.007273	0.2441	9	7	0.02979	13.48
WT-PBS vs. APP/PS1-PBS	1.786	1.516	0.2698	0.2344	9	9	1.151	15.99
WT-H3N2 vs. APP/PS1-H3N2	1.779	1.286	0.4932	0.1974	7	12	2.498	8.973
APP/PS1-PBS vs. APP/PS1-H3N2	1.516	1.286	0.2307	0.1853	9	12	1.245	12.46
77
WT-PBS vs. WT-H3N2	1.784	1.782	0.001703	0.2345	9	7	0.007265	13.86
WT-PBS vs. APP/PS1-PBS	1.784	1.521	0.2629	0.2365	9	9	1.112	15.99
WT-H3N2 vs. APP/PS1-H3N2	1.782	1.265	0.5173	0.183	7	12	2.827	9.35
APP/PS1-PBS vs. APP/PS1-H3N2	1.521	1.265	0.2561	0.1855	9	12	1.38	12.17
78
WT-PBS vs. WT-H3N2	1.806	1.757	0.04977	0.2288	9	7	0.2175	13.81
WT-PBS vs. APP/PS1-PBS	1.806	1.461	0.3449	0.2365	9	9	1.458	15.98
WT-H3N2 vs. APP/PS1-H3N2	1.757	1.253	0.5038	0.1834	7	12	2.747	9.921
APP/PS1-PBS vs. APP/PS1-H3N2	1.461	1.253	0.2087	0.1928	9	12	1.082	12.43
79
WT-PBS vs. WT-H3N2	1.84	1.737	0.1026	0.229	9	7	0.448	13.93
WT-PBS vs. APP/PS1-PBS	1.84	1.503	0.3367	0.244	9	9	1.38	15.95
WT-H3N2 vs. APP/PS1-H3N2	1.737	1.241	0.4961	0.1787	7	12	2.776	9.819
APP/PS1-PBS vs. APP/PS1-H3N2	1.503	1.241	0.262	0.1976	9	12	1.326	11.84
80
WT-PBS vs. WT-H3N2	1.811	1.773	0.03793	0.2398	9	7	0.1581	13.91
WT-PBS vs. APP/PS1-PBS	1.811	1.524	0.2871	0.2528	9	9	1.136	15.97
WT-H3N2 vs. APP/PS1-H3N2	1.773	1.244	0.5289	0.187	7	12	2.828	9.647
APP/PS1-PBS vs. APP/PS1-H3N2	1.524	1.244	0.2797	0.2034	9	12	1.375	11.82

## Sheet: Figure 4D
mean LTP 20-25 min
Compare cell means regardless of rows and columns
Number of families	1
Number of comparisons per family	6
Alpha	0.05
Post hoc Fisher's LSD	Predicted (LS) mean diff.	95.00% CI of diff.	Below threshold?	Summary	Individual P Value
PBS:WT vs. PBS:APP/PS1	0.04848	-0.4768 to 0.5738	No	ns	0.8522
PBS:WT vs. H3N2:WT	-0.3059	-0.8675 to 0.2557	No	ns	0.2758
PBS:APP/PS1 vs. H3N2:APP/PS1	0.3585	-0.1329 to 0.8499	No	ns	0.1472
H3N2:WT vs. H3N2:APP/PS1	0.7129	0.1829 to 1.243	Yes	**	0.0099
Test details	Predicted (LS) mean 1	Predicted (LS) mean 2	Predicted (LS) mean diff.	SE of diff.	N1	N2	t	DF
PBS:WT vs. PBS:APP/PS1	2.356	2.307	0.04848	0.2582	9	9	0.1877	33
PBS:WT vs. H3N2:WT	2.356	2.662	-0.3059	0.276	9	7	1.108	33
PBS:APP/PS1 vs. H3N2:APP/PS1	2.307	1.949	0.3585	0.2415	9	12	1.484	33
H3N2:WT vs. H3N2:APP/PS1	2.662	1.949	0.7129	0.2605	7	12	2.737	33
mean LTP 75-80 min
Compare cell means regardless of rows and columns
Number of families	1
Number of comparisons per family	6
Alpha	0.05
Post hoc Fisher's LSD	Predicted (LS) mean diff.	95.00% CI of diff.	Below threshold?	Summary	Individual P Value
PBS:WT vs. PBS:APP/PS1	0.3003	-0.1177 to 0.7183	No	ns	0.1533
PBS:WT vs. H3N2:WT	0.03985	-0.4070 to 0.4867	No	ns	0.8571
PBS:APP/PS1 vs. H3N2:APP/PS1	0.2474	-0.1436 to 0.6384	No	ns	0.2069
H3N2:WT vs. H3N2:APP/PS1	0.5078	0.08616 to 0.9295	Yes	*	0.0197
Test details	Predicted (LS) mean 1	Predicted (LS) mean 2	Predicted (LS) mean diff.	SE of diff.	N1	N2	t	DF
PBS:WT vs. PBS:APP/PS1	1.805	1.505	0.3003	0.2054	9	9	1.462	33
PBS:WT vs. H3N2:WT	1.805	1.766	0.03985	0.2196	9	7	0.1815	33
PBS:APP/PS1 vs. H3N2:APP/PS1	1.505	1.258	0.2474	0.1922	9	12	1.287	33
H3N2:WT vs. H3N2:APP/PS1	1.766	1.258	0.5078	0.2073	7	12	2.45	33

[truncated: 10 more sheets: Figure 5A , Figure 5B, Figure 5C, Figure 5D, Figure 5E, Figure 5H, Figure 5I, Figure 6A, Figure 6B, Swim Speed]
